# Supplementary material for: Lactate Dehydrogenase Superfamily in Rice and Arabidopsis: Understanding the Molecular Evolution and Structural Diversity
Source: Int J Mol Sci. 2023 Mar 21;24(6):5900. doi: 10.3390/ijms24065900 (PMC10057475; doi:10.3390/ijms24065900)
Supplement: Supplementary file 1 [file ijms-24-05900-s001.zip]

Archive with 1 entries (1 files):
- ijms-2156473-supplementary.pdf
